# Supplementary material for: Receptor Binding-Induced Conformational Changes in Herpes Simplex Virus Glycoprotein D Permit Interaction with the gH/gL Complex to Activate Fusion
Source: Viruses. 2023 Mar 30;15(4):895. doi: 10.3390/v15040895 (PMC10144430; doi:10.3390/v15040895)
Supplement: Supplementary file 1 [file viruses-15-00895-s001.zip]

Archive with 1 entries (1 files):
- viruses-2306192-supplementary.pdf
